# Supplementary material for: The Genetic Identification of Numerous Apicomplexan Sarcocystis Species in Intestines of Common Buzzard (Buteo buteo)
Source: Animals (Basel). 2024 Aug 18;14(16):2391. doi: 10.3390/ani14162391 (PMC11350845; doi:10.3390/ani14162391)
Supplement: Supplementary file 1 [file animals-14-02391-s001.zip]

Archive with 1 entries (1 files):
- animals-3144175-supplementary.pdf
